# Supplementary material for: Individual Proportion Loss of Functional Connectivity Strength: A Novel Individual Functional Connectivity Biomarker for Subjective Cognitive Decline Populations
Source: Biology (Basel). 2023 Apr 7;12(4):564. doi: 10.3390/biology12040564 (PMC10135935; doi:10.3390/biology12040564)
Supplement: Supplementary file 1 [file biology-12-00564-s001.zip]

Archive with 1 entries (1 files):
- biology-2247116-supplementary.pdf
